# Supplementary material for: Novel Push-Pull Benzodithiophene-Containing Polymers as Hole-Transport Materials for Efficient Perovskite Solar Cells
Source: Molecules. 2022 Nov 29;27(23):8333. doi: 10.3390/molecules27238333 (PMC9741263; doi:10.3390/molecules27238333)
Supplement: Supplementary file 1 [file molecules-27-08333-s001.zip]

Archive with 1 entries (1 files):
- molecules-2041302-supplementary.pdf
